# Supplementary material for: Association Between Academic, Cognitive and Health-Related Variables with Academic Stress in Health Sciences University Students
Source: Behav Sci (Basel). 2025 Sep 8;15(9):1219. doi: 10.3390/bs15091219 (PMC12466569; doi:10.3390/bs15091219)
Supplement: Supplementary file 1 [file behavsci-15-01219-s001.zip]

Archive with 1 entries (1 files):
- behavsci-3727433-supplementary.pdf
